# Supplementary material for: Distribution and New Records of the Bluntnose Sixgill Shark, Hexanchus griseus (Hexanchiformes: Hexanchidae), from the Tropical Southwestern Atlantic
Source: Animals (Basel). 2022 Dec 26;13(1):91. doi: 10.3390/ani13010091 (PMC9817776; doi:10.3390/ani13010091)
Supplement: Supplementary file 1 [file animals-13-00091-s001.zip]

Archive with 1 entries (1 files):
- animals-2027432-supplementary.pdf
